# Supplementary material for: Development and Validation of a 7-eRNA Prognostic Signature for Lung Adenocarcinoma
Source: Biology (Basel). 2025 Oct 17;14(10):1431. doi: 10.3390/biology14101431 (PMC12561158; doi:10.3390/biology14101431)
Supplement: Supplementary file 1 [file biology-14-01431-s001.zip]

Archive with 1 entries (1 files):
- biology-3818884-supplementary.pdf
